# Supplementary material for: Ribosomal DNA promoter recognition is determined in vivo by cooperation between UBTF1 and SL1 and is compromised in the UBTF-E210K neuroregression syndrome
Source: PLoS Genet. 2022 Feb 9;18(2):e1009644. doi: 10.1371/journal.pgen.1009644 (PMC8863233; doi:10.1371/journal.pgen.1009644)
Supplement: S1 Data — (XLSX) [file pgen.1009644.s019.xlsx]

## Sheet: Fig1C
Synthesis of 47S pre-rRNA in Taf1b conditional MEFs
MEF, day	time post 4-HT, day	47S gel1 10-2016	47S gel2 10-2016	Mean Taf1Bfl	Std Deviation	Std Error	Norm Mean Taf1Bfl	Std Deviation	Std Error	X	MEF, day	time post 4-HT, day	47S gel1 10-2016	47S gel2 10-2016	Mean WT	Std Deviation	Std Error	Norm Mean WT	Std Deviation	Std Error	Mean Taf1Bfl/WT	Std Dev combined	Std Error (Stdev/root2)
fl0	0	2207	2314	2260.5	75.66	53.5	1	0.033471	0.023667		WT0	0	1721.6	1724.6	1723.1	2.1535	1.5228	0.99999	0.0012498	0.00088374	1	0.033494	0.023684
fl1	1	2189	2261.6	2225.3	51.35	36.31	0.98443	0.022716	0.016063		WT1	1	2396.6	1715	2055.8	481.92	340.77	1.1931	0.27968	0.19777	0.82511	0.19436	0.13743
fl2	2	954.87	1042.7	998.81	62.136	43.937	0.44185	0.027488	0.019437		WT2	2	2314.3	1311	1812.6	709.43	501.64	1.052	0.41172	0.29113	0.42003	0.16645	0.1177
fl3	3	523.29	278.25	400.77	173.27	122.52	0.17729	0.07665	0.054199		WT3	3	2143.1	1530.1	1836.6	433.47	306.51	1.0659	0.25156	0.17788	0.16633	0.08193	0.057933
fl4	4	139.74	111.17	125.45	20.205	14.287	0.055498	0.0089383	0.0063203		WT4	4	1196.8	1015.9	1106.3	127.87	90.416	0.64207	0.074208	0.052473	0.086436	0.017135	0.012116
fl5	5	75.977	124.13	100.05	34.049	24.076	0.044261	0.015062	0.010651		WT5	5	1643.7	1228	1435.9	293.97	207.87	0.83331	0.17061	0.12064	0.053115	0.021095	0.014916

## Sheet: Fig2B
ChIP-qPCR analysis in Taf1bfl/fl/p53-/-/ERcre+/+ MEFs
Normalization of ChIPqPCR datasets
	Mean duplicate and triplicate qPCR data for each ChIP sample were normalized and combined between different experiments (biological replicas) as follows:
	RPI and UBF datasets from each experiment Amplicons IGS to T1A "A" were first normalized = A/A(ets at Day0) = An for each amplicon.
	TAF datasets from each experiment Amplicons IGS to T1A "A" were first normalized = A/ A(prom at Day0) = An for each amplicon.
	An values were averaged at each amplicon and StdErr calculated.
	Finally these values were multiplied by the mean of the raw % IPs at each amplicon to obtain a meaningful average IP at each amplicon.
		TAF1b-fl/fl day 0																						TAF1B-KO day 5
Data Sets	Amplicon	aTAF1B	aTAF1B-Bckgrd	bTAF1B	cTAF1B	TAF1B Norm Mean	Std Error	aRPI	bRPI	RPI Norm Mean	Std Error	aUBF	aUBF-Bckgrd (2.40)	bUBF	cUBF	UBF Norm Mean	Std Error	dxTBP	dyTBP	dzTBP	TBP Mean	Std Error		aTAF1B-KO	aTAF1BKO -bckgrd (1.1)	bTAF1B-KO	cTAF1B-KO	TAF1B-KO Norm Mean	Std Error	aRPI-KO	bRPI-KO	RPI Norm Mean	Std Error	aUBF-KO	aUBFKO-Bckgrd (1.6)	bUBF-KO	UBF-KO Norm Mean Norm Mean	Std Error	dxTBP	dyTBP	dzTBP	TBP Mean	Std Error
a = 20181024 flox 0 day versus 5 day KO	IGS3	1.472	0.372	0.42367	0.0349	0.073328	0.022773	0.1579	0.03667	0.053022	0.00048574	2.663	0.263	0.0911	0.376	0.058978	0.016393	0.139	0.156	0.162	0.152	0.0069		1.158	0.058	0.211	0.015	0.028706	0.015165	0.101	0.00702	0.022141	0.012084	2.084	0.484	0.0743	0.060448	0.0083486	0.0135	0.012	0.0134	0.013	0.0005
b = 20170919 flox 0 day versus 5 day KO	SpPr	5.37	4.27	4.11	0.859	0.95673	0.13672	0.633	0.30633	0.32669	0.11218	6.66	4.26	1.0537	2.88	0.64216	0.16701	2.58	2.71	2.76	2.684	0.0526		1.726	0.626	0.508	0.331	0.21416	0.093753	0.2357	0.0203	0.054477	0.025394	3.91	2.31	0.225	0.22849	0.020161	0.0498	0.052	0.0527	0.051	0.0009
c = 20181213 flox 0 day versus 5 day KO	Tsp	4.75	3.65	3.4367	0.335	0.64979	0.16147	1.5765	0.64467	0.72891	0.19469	6.5	4.1	0.728	1.78	0.47323	0.10794	1.62	1.7	1.74	1.689	0.0361		1.204	0.104	0.287	0.119	0.080139	0.036689	0.3455	0.0292	0.079456	0.037623	4.42	2.82	0.279	0.28094	0.022609	0.0195	0.0185	0.0218	0.02	0.001
d = 20210329 flox 0 day versus 5 day KO	T0/47SPr	7.29	6.19	3.6	0.827	1	0	0.552	0.18533	0.22629	0.03923	7.02	4.62	0.72333	2.55	0.53432	0.069998	3.08	3.23	3.37	3.225	0.0832		2.421	1.321	0.374	0.315	0.23273	0.080546	0.348	0.0141	0.069063	0.048863	2.756	1.156	0.11	0.11314	0.011292	0.0567	0.0546	0.052	0.054	0.0014
	47S	1.858	0.758	0.50667	0.0516	0.10853	0.023664	1.67	0.34367	0.52914	0.036773	5.85	3.45	0.37167	1.79	0.3405	0.018962	0.358	0.352	0.365	0.358	0.0036		1.322	0.222	0.126	0.0327	0.036802	0.001392	0.587	0.0229	0.11586	0.083054	2.932	1.332	0.106	0.12076	0.022616	0.0147	0.0142	0.0141	0.014	0.0002
	ETS	1.138	0.038	0.19533	0.00632	0.02268	0.015795	2.951	0.698	1	0	11.69	9.29	1.08	5.85	1	0	0.0763	0.0718	0.0821	0.077	0.003		0.914	0	0.0753	0.0256	0.017291	0.0091181	1.222	0.0337	0.23119	0.18291	6.37	4.77	0.6	0.53451	0.02105	0.00795	0.0084	0.0094	0.009	0.0004
	28S	1.132	0.032	0.22967	0.00858	0.026447	0.018735	2.261	0.596	0.81002	0.043844	9.1	6.7	0.79	2.97	0.65346	0.072944	0.0635	1.04	0.161	0.42	0.3093		1.069	0	0.109	0.0236	0.019605	0.0098153	0.748	0.013	0.13605	0.11742	5.23	3.63	0.3	0.33426	0.056482	0.0115	0.0116	0.0102	0.011	0.0004
	T1A	1.362	0.262	0.18933	0.00276	0.032752	0.015003	0.545	0.06717	0.14046	0.044226	2.42	0.02	0.0839	0.113	0.033051	0.02286	0.00161	0.00153	0.00324	0.064	0.0167		1.256	0.156	0.0882	0.0153	0.022734	0.0021265	0.1948	0.00387	0.035778	0.030234	1.621	0.021	0.0754	0.036038	0.033777	0.0109	0.011	0.0108	0.011	0.0001

## Sheet: Fig2C
PAC during Taf1b inactivation
				20180316 > Peak fit Analysis of intensity profiles for 4.7 and 1.3 kbp BamHI rDNA fragments							20170208 > Peak fit Analysis of of intensity profiles for 2.4 and 1.3 kbp BamHI rDNA fragments
Sample	post 4-HT, hour	K	Lane	Active 4.7kb	Inactive 4.7kb	4.7kb Fraction Active	Active 1.3kb	Inactive 1.3kb	1.3kb Fraction Active		Active 2.4kb	Inactive 2.4kb	2.4kb Fraction Active	Active 1.3kb	Inactive 1.3kb	1.3kb Fraction Active		Mean	Std Error
Control		No psoralen	0	5576400	54897000	0.092212	2318200	51492000	0.043081
MEF Taf1b-fl	0	psoralen	1	50515000	60752000	0.454	40454000	52685000	0.43434		32368000	41930000	0.43565	55838000	69137000	0.44679		0.45832	0.013387
MEF Taf1b-fl	24	psoralen	2	43859000	61381000	0.41675	26775000	57244000	0.31868		41742000	48663000	0.46173	62434000	87792000	0.4156		0.41912	0.0081316
MEF Taf1b-fl	48	psoralen	3	50060000	64049000	0.4387	30865000	59282000	0.34238		37868000	53283000	0.41544	57766000	85103000	0.40433		0.42168	0.026293
MEF Taf1b-fl	72	psoralen	4	43920000	66504000	0.39774	26769000	57531000	0.31755		26805000	54207000	0.33088	54054000	92930000	0.36775		0.36683	0.014435
MEF Taf1b-fl	96	psoralen	5	37514000	76152000	0.33004	27125000	66011000	0.29124		26912000	63409000	0.29796	44862000	90230000	0.33209		0.3442	0.025437

## Sheet: Fig3C
TAF1B and UBTF promoter occupancy
				Enrichment peak area	Peak Fit Error	Enrichment peak area	Peak Fit Error	Ratio	Combine Error	Enrichment peak area	Peak Fit Error	Enrichment peak area	Peak Fit Error	Ratio	Combine Error		Enrichment peak area	Peak Fit Error	Enrichment peak area	Peak Fit Error	Ratio	Combine Error	Enrichment peak area	Peak Fit Error	Enrichment peak area	Peak Fit Error	Ratio	Combine Error
N	Experiment	E-MTAB-11385 data sets		47S-TAF1B_TAFflox	Std Dev	47S-TAF1B_TAF-KO	Std Dev	TAF1B± 47S	Std Dev	47S-UBF_TAFflox	Std Dev	47S-UBF_TAF-KO	Std Dev	UBF± 47S	Std Dev		Sp-TAF1B_TAFflox	Std Dev	Sp-TAF1B_TAF-KO	Std Dev	TAF1B± Sp	Std Dev	Sp-UBF_TAFflox	Std Dev	Sp-UBF_TAF-KO	Std Dev	UBF± Sp	Std Dev
MEFs	Taf1b±_31-20190121	ChIP-Seq_Taf1b_MEF_Taf1bFL_Rep2	ChIP-Seq_UBF_MEF_Taf1bFL_Rep2	433929	1013.37	41179.8	221.17	0.09	0.0006	49938.3	221.44	7273.06	154.42	0.15	0.0032		249554	414.25	19352.7	86.52	0.08	0.0004	49938.3	198.73	11859.6	104.19	0.24	0.0023
	Taf1b±_29-20181024	ChIP-Seq_Taf1b_MEF_Taf1bKO_Rep1	ChIP-Seq_UBF_MEF_Taf1bFL_Rep1	1913.62	8.61	625.53	3.8	0.33	0.0025	938.56	6.77	326.49	7.54	0.35	0.0084		863.91	3.37	183.47	2.15	0.21	0.0026	538.4	8.69	226.17	3.79	0.42	0.0098
mESCs	Taf1b±_17-20171110	ChIP-Seq_Taf1b_ES_Taf1bFL_Rep1	ChIP-Seq_UBF_ES_Taf1bFL_Rep1	16032.2	38.18	9620.6	15.89	0.6	0.0017	12715.3	81.31	5390.23	77	0.42	0.0066		31976.6	176.41	7144.25	29.92	0.22	0.0015	22354.1	502.99	9160.64	185.16	0.41	0.0124
	Taf1b±_20-20180313	ChIP-Seq_Taf1b_ES_Taf1bFL_Rep2	ChIP-Seq_UBF_ES_Taf1bFL_Rep2	22105.3	50.15	12708.4	25.28	0.57	0.0017	13780.2	111.33	5428.23	85.14	0.39	0.007		41783.6	154.14	13333.7	54.04	0.32	0.0017	22926.3	906.64	9256.92	563.68	0.4	0.0293

## Sheet: Fig4D
UBTF1 and UBTF2 promoter occupancy
Experiment			Enrichment peak area	Peak Fit Error		Enrichment peak area	Peak Fit Error	Ratio UBF1/UBF2		Mean Ratio UBF1/UBF2
	E-MTAB-10433 dataset		UBF1	Std Dev	E-MTAB-10433 dataset	UBF2	Std Dev	UBF1/UBF2	Std Deviation	Mean	Std Deviation	Std Error
HI.4780_UBF1 versus UBF2	ChIP-Seq_Flag_NIH3XFlagUBF1_Rep1	SpPr	2845	7.8	ChIP-Seq_Flag_NIH3XFlagUBF2_Rep1	802	2.23	3.5474	0.013852
HI.5110_UBF1 versus UBF2	ChIP-Seq_Flag_NIH3XFlagUBF1_Rep2	SpPr	412	2.3	ChIP-Seq_Flag_NIH3XFlagUBF2_Rep2	84	5	4.9048	0.29323
		SpPr								4.2261	0.95981	0.67869
HI.4780_UBF1 versus UBF2	ChIP-Seq_Flag_NIH3XFlagUBF1_Rep1	47SPr	4947	12.38	ChIP-Seq_Flag_NIH3XFlagUBF2_Rep1	1867	12.5	2.6497	0.018939
HI.5110_UBF1 versus UBF2	ChIP-Seq_Flag_NIH3XFlagUBF1_Rep2	47SPr	1155	3.2	ChIP-Seq_Flag_NIH3XFlagUBF2_Rep2	167	4.7	6.9162	0.19559
		47SPr								4.7829	3.0168	2.1332
Combined Promoter Mean UBF1/UBF2										4.5045	1.8559	0.92793

## Sheet: Fig5B
exoUBTF1 and UBTF2 promoter occupancy in endoUBTF-null cells
	Experiment	E-MTAB-11385 dataset	P	Prom Peak	Enh1 Peak	Enh2 Peak	Enh1+2	Norm UBF1 (Prom/Enh)		E-MTAB-11385 dataset	P	Prom Peak	Enh1 Peak	Enh2 Peak	Enh1+2	Norm UBF2 (Prom/Enh)	U	NormUBF1/NormUBF2	NormUBF2/NormUBF1	T	UBF1/UBF2 Mean	Std Deviation	Variance	Std Error	V	UBF2/UBF1 Mean	Std Deviation	Variance	Std Error
Spacer Prom	NS.1610	ChIP-Seq_Flag_MEF_UBF-KO_Flag-UBF1-Rep1	UBF1	478.1	144.5	502.57	647.07	0.73887		ChIP-Seq_Flag_MEF_UBF-KO_Flag-UBF2-Rep1	UBF2	0.67894	60.332	127.2	187.53	0.0036204		204.08	0.0048999	Spacer Prom	140.09	90.506	8191.3	63.997		0.0090212	0.0058283	3.3969e-05	0.0041213
	NS.1652	ChIP-Seq_Flag_MEF_UBF-KO_Flag-UBF1-Rep2	UBF1	1013.5	408.42	1366.9	1775.3	0.57092		ChIP-Seq_Flag_MEF_UBF-KO_Flag-UBF2-Rep2	UBF2	1.0124	35.219	99.704	134.92	0.0075033		76.089	0.013142
47S Prom	NS.1610	ChIP-Seq_Flag_MEF_UBF-KO_Flag-UBF1-Rep1	UBF1	644.3	84.573	430.42	514.99	1.2511		ChIP-Seq_Flag_MEF_UBF-KO_Flag-UBF2-Rep1	UBF2	7.5165	16.005	92.963	108.97	0.068979		18.137	0.055136	47S Prom	15.183	4.1778	17.454	2.9541		0.068455	0.018836	0.0003548	0.013319
	NS.1652	ChIP-Seq_Flag_MEF_UBF-KO_Flag-UBF1-Rep2	UBF1	1348.7	240.76	1088.5	1329.3	1.0146		ChIP-Seq_Flag_MEF_UBF-KO_Flag-UBF2-Rep2	UBF2	6.0926	8.7683	64.666	73.434	0.082966		12.229	0.081774
	Mean Ratios:		UBF1/UBF2 Mean	Std Deviation	Std Error		UBF2/UBF1 Mean	Std Deviation	Std Error
		Spacer Prom	140.09	90.506	63.997		0.0090212	0.0058283	0.0041213
		47S Prom	15.183	4.1778	2.9541		0.068455	0.018836	0.013319

## Sheet: Fig6A
Proliferation of WT & WT & E210K Knockin (KI) MEFs
Cell counts given relative to day 0
Day	Rel Effect Day0	WT#3 mean	Std Deviation	Std Error	WT#4 mean	Std Deviation	Std Error	Day	KI#1 mean	Std Deviation	Std Error	KI#2 mean	Std Deviation	Std Error	KI#3 mean	Std Deviation	Std Error		WT mean	Std Dev	Std Err	KI mean	Std Dev	Std Err
0		1.0005	0.034843	0.017421	1.0124	0.057692	0.028846	0	1	0.051132	0.025566	0.98547	0.025785	0.012893	1.0022	0.03104	0.01552		1.0064	0.067215	0.047528	0.99589	0.064988	0.037521
1	0	1.2249	0.039025	0.019513	1.2898	0.18816	0.094079	1	1.1611	0.17442	0.087211	1.103	0.13994	0.069969	1.0984	0.13995	0.069977		1.2574	0.18775	0.13276	1.1208	0.26261	0.15162
3	2	5.383	0.86409	0.43205	8.4605	1.2179	0.60896	3	2.9087	0.3742	0.1871	4.0282	0.69309	0.34655	2.2723	0.29518	0.14759		6.9217	1.4924	1.0553	3.0698	0.77068	0.44495
4	3	7.7946	0.88383	0.44191	19.701	3.2069	1.6034	4	5.6167	0.8643	0.43215	11.198	4.0303	2.0152	3.8179	0.98407	0.49204		13.748	2.7273	1.9285	6.8774	3.2233	1.861
5	4	19.326	2.2986	1.1493	44.099	7.936	3.968	5	19.131	2.3285	1.1643	20.211	2.88	1.44	7.5844	1.607	0.80352		31.713	6.8407	4.8371	15.642	4.4247	2.5546
6	5	53.635	4.5887	2.2944	62.02	2.414	1.207	6	32.657	3.8062	1.9031	52.553	6.6512	3.3256	19.229	1.5205	0.76023		57.828	5.4354	3.8434	34.813	6.592	3.8059

## Sheet: Fig6B
47S Synthesis in WT & E210K Knockin (KI) MEFs
MEF isolate	47S 3H incorporation in 0.5h	0.5h Mean	Std Deviation	Std Error
WT#3	30830
WT#3	38906
WT#4	33801
WT#4	36047
WT Mean		34896	3422.3	1711.1
KI#2	9441
KI#2	29336
KI#3	14694
KI#3	25001
KI Mean		19618	9151.2	4575.6

## Sheet: Fig6C
Total RNA in WT & E210K Knockin (KI) MEFs
Genotype	KI	KI ng/cell	KI Mean	Std Dev.	Std Err.	WT	WT ng/cell	WT Mean	Std Dev.	Std Err.	G	H	I	J
	KI#1	6.87	7.1267	0.79558	0.26519	WT#3	9.39	9.795	0.86195	0.35189
	KI#2	7.29				WT#4	8.91
	KI#3	6.66				WT#3	8.79
	KI#1	8.64				WT#4	10.53
	KI#2	7.8				WT#3	10.59
	KI#3	6.93				WT#4	10.56
	KI#1	6.87
	KI#2	7.32
	KI#3	5.76
WT Mean			9.795	0.86195	0.35189
KI Mean			7.1267	0.79558	0.26519

## Sheet: Fig6E
PAC profiles in WT & E210K Knockin (KI) MEFs
Experiment	iMEF mouse #	Act. 1.3kb	Inact. 1.3kb	Act. 2.4kb	Inact. 2.4kb	Act. 4.7kb	Inact. 4.7kb		Act. Fract 1.3kb	Act. Fract 2.4kb	Act. Fract 4.7kb	Mean	Std Deviation	Std Error	P	Q	R
20190507	WT #3	1561.3	1337.1	591	542.37	3120.3	2191.7		0.53866	0.52146	0.58741	0.54918	0.03421	0.019751
20190507	WT #4	1382.3	820.53	511.79	373.47	2816.1	1384.6		0.62751	0.57813	0.67039	0.62534	0.04617	0.026656
20190402	WT #4	60980	32915	37507	24366	227000	119000		0.64945	0.60619	0.65549	0.63704	0.026889	0.015524
20190507	KI #1	3213.7	1997	1338.1	873.29	5750.2	2243.6		0.61674	0.6051	0.71933	0.64706	0.062864	0.036295
20190507	KI #2	1681.1	732.05	579.34	288.41	3123	897.06		0.69664	0.66764	0.77685	0.71371	0.056575	0.032664
20190402	KI #2	111000	44255	66844	28678	391000	120000		0.71515	0.69977	0.76557	0.72683	0.03442	0.019872
20190507	KI #3	1929	867.83	707.47	383.31	3608.2	1164.2		0.68971	0.64859	0.75605	0.69812	0.054219	0.031303
Mean Act. Fract.	WT											0.60385	0.047712	0.027547
	KI											0.69643	0.034944	0.017472

[truncated: 7 more sheets: Fig6G, Fig6I, Fig7A&B, S_Fig4A, S_Fig4B, S_Fig4C, S_Fig5]
